# Supplementary material for: Outer Membrane Proteins as Vaccine Targets Against Lawsonia intracellularis in Piglets
Source: Vaccines (Basel). 2025 Feb 19;13(2):207. doi: 10.3390/vaccines13020207 (PMC11861839; doi:10.3390/vaccines13020207)
Supplement: Supplementary file 1 [file vaccines-13-00207-s001.zip]

Archive with 1 entries (1 files):
- vaccines-3383678-supplementary.pdf
